# Supplementary material for: Crystal Structure and Chemical Bonds in [CuII2(Tolf)4(MeOH)2]∙2MeOH
Source: Int J Mol Sci. 2023 Jan 16;24(2):1745. doi: 10.3390/ijms24021745 (PMC9864235; doi:10.3390/ijms24021745)
Supplement: Supplementary file 1 [file ijms-24-01745-s001.zip]

Archive with 1 entries (1 files):
- ijms-2104968-supplementary.pdf
